# Supplementary material for: Cornus × elwinortonii and Cornus × rutgersensis (Cornaceae), new names for two artificially produced hybrids of big-bracted dogwoods
Source: PhytoKeys. 2015 Aug 5;(55):93–111. doi: 10.3897/phytokeys.55.9112 (PMC4547027; doi:10.3897/phytokeys.55.9112)
Supplement: XML Treatment for Cornus × elwinortonii [file phytokeys.55.9112-treatment1.xml]

<!DOCTYPE tp:taxon-treatment
  PUBLIC "-//TaxonX//DTD Taxonomic Treatment Publishing DTD v0 20100105//EN" "tax-treatment-NSO.dtd">
<tp:taxon-treatment xmlns:tp="http://www.plazi.org/taxpub"><tp:treatment-meta><kwd-group><label>Taxon classification</label><kwd><named-content content-type="kingdom">Plantae</named-content></kwd><kwd><named-content content-type="order">ORDO</named-content></kwd><kwd><named-content content-type="family">FAMILIA</named-content></kwd></kwd-group><mixed-citation publication-type="journal"><person-group><name><surname>Mattera</surname><given-names>Robert</given-names></name><name><surname>Molnar</surname><given-names>Thomas</given-names></name><name><surname>Struwe</surname><given-names>Lena</given-names></name></person-group><article-title><italic><tp:taxon-name><tp:taxon-name-part taxon-name-part-type="genus">Cornus</tp:taxon-name-part> <tp:taxon-name-part taxon-name-part-type="hybrid-sign">×</tp:taxon-name-part> <tp:taxon-name-part taxon-name-part-type="species">elwinortonii</tp:taxon-name-part></tp:taxon-name></italic> and <italic><tp:taxon-name><tp:taxon-name-part taxon-name-part-type="genus">Cornus</tp:taxon-name-part> <tp:taxon-name-part taxon-name-part-type="hybrid-sign">×</tp:taxon-name-part> <tp:taxon-name-part taxon-name-part-type="species">rutgersensis</tp:taxon-name-part></tp:taxon-name></italic> (<tp:taxon-name><tp:taxon-name-part taxon-name-part-type="family">Cornaceae</tp:taxon-name-part></tp:taxon-name>), new names for two artificially produced hybrids of big-bracted dogwoods</article-title><source>PhytoKeys</source><day>5</day><month>8</month><year>2015</year><volume>2015</volume><issue>55</issue><fpage>93</fpage><lpage>111</lpage><pub-id pub-id-type="doi">10.3897/phytokeys.55.9112</pub-id></mixed-citation></tp:treatment-meta><tp:nomenclature><tp:taxon-name>
                        <tp:taxon-name-part taxon-name-part-type="genus">Cornus</tp:taxon-name-part>
                        <tp:taxon-name-part taxon-name-part-type="hybrid-sign">×</tp:taxon-name-part>
                        <tp:taxon-name-part taxon-name-part-type="species">elwinortonii</tp:taxon-name-part>
                        <object-id xmlns:xlink="http://www.w3.org/1999/xlink" content-type="ipni" xlink:type="simple">urn:lsid:ipni.org:names:77148930-1</object-id>
                    </tp:taxon-name><tp:taxon-authority>Mattera, T. Molnar, &amp; Struwe</tp:taxon-authority><tp:taxon-status xmlns:xlink="http://www.w3.org/1999/xlink" xlink:type="simple">hybr. nov.</tp:taxon-status><xref> Orton’s dogwood</xref><xref ref-type="fig" rid="F1">Figs 1</xref><xref ref-type="fig" rid="F2">, 2</xref></tp:nomenclature><tp:treatment-sec sec-type="Diagnosis"><title>Diagnosis.</title><p><tp:taxon-name><tp:taxon-name-part taxon-name-part-type="genus">Cornus</tp:taxon-name-part> <tp:taxon-name-part taxon-name-part-type="hybrid-sign">×</tp:taxon-name-part> <tp:taxon-name-part taxon-name-part-type="species">elwinortonii</tp:taxon-name-part></tp:taxon-name> is similar to both <italic><tp:taxon-name><tp:taxon-name-part taxon-name-part-type="genus">Cornus</tp:taxon-name-part> <tp:taxon-name-part taxon-name-part-type="species">kousa</tp:taxon-name-part></tp:taxon-name></italic> and <italic><tp:taxon-name><tp:taxon-name-part taxon-name-part-type="genus">Cornus</tp:taxon-name-part> <tp:taxon-name-part taxon-name-part-type="species">nuttallii</tp:taxon-name-part></tp:taxon-name></italic> but differs in its intermediate flower number per inflorescence and in its intermediate tree height. <tp:taxon-name><tp:taxon-name-part taxon-name-part-type="genus">Cornus</tp:taxon-name-part> <tp:taxon-name-part taxon-name-part-type="hybrid-sign">×</tp:taxon-name-part> <tp:taxon-name-part taxon-name-part-type="species">elwinortonii</tp:taxon-name-part></tp:taxon-name> has 55-80 flowers per head, whereas <italic><tp:taxon-name><tp:taxon-name-part taxon-name-part-type="genus">Cornus</tp:taxon-name-part> <tp:taxon-name-part taxon-name-part-type="species">kousa</tp:taxon-name-part></tp:taxon-name></italic> has 20–60, and <italic><tp:taxon-name><tp:taxon-name-part taxon-name-part-type="genus">Cornus</tp:taxon-name-part> <tp:taxon-name-part taxon-name-part-type="species">nuttallii</tp:taxon-name-part></tp:taxon-name></italic> has 70–100. <tp:taxon-name><tp:taxon-name-part taxon-name-part-type="genus">Cornus</tp:taxon-name-part> <tp:taxon-name-part taxon-name-part-type="hybrid-sign">×</tp:taxon-name-part> <tp:taxon-name-part taxon-name-part-type="species">elwinortonii</tp:taxon-name-part></tp:taxon-name> is also intermediate in plant height, with a maximum of 10 m height (<italic><tp:taxon-name><tp:taxon-name-part taxon-name-part-type="genus">Cornus</tp:taxon-name-part> <tp:taxon-name-part taxon-name-part-type="species">kousa</tp:taxon-name-part></tp:taxon-name></italic> reaches 6 m height, while <italic><tp:taxon-name><tp:taxon-name-part taxon-name-part-type="genus">Cornus</tp:taxon-name-part> <tp:taxon-name-part taxon-name-part-type="species">nuttallii</tp:taxon-name-part></tp:taxon-name></italic> is 12–23 m tall as a mature tree).</p></tp:treatment-sec><tp:treatment-sec sec-type="Type"><title>Type.</title><p>USA. New Jersey: New Brunswick, Middlesex County, Ryders Lane, Horticultural Farm 1, original tree (ramet) of ‘KN4-43’ Starlight®, cultivated plant in open field adjacent to Rutgers Equine research farm, surrounded by hazelnut (<italic><tp:taxon-name><tp:taxon-name-part taxon-name-part-type="genus">Corylus</tp:taxon-name-part></tp:taxon-name></italic> spp.) trees planted in rows, GPS location (WGS84) 40.4676N, -74.4281E, 18 m, 17 May 2014, <italic>R. Mattera 33</italic> (holotype: NY, isotypes: CHR, JEPS, MO, US, to be distributed).</p></tp:treatment-sec><tp:treatment-sec sec-type="Description"><title>Description.</title><p>Tree with upright or rounded habit,10 m in height at maturity. Bark rough, as sandpaper, with exfoliation at the base of the trunk; lenticels abundant, 1.25–1.75 × 0.40–0.65 mm. Leaves opposite, simple, elliptic, ovate to obovate, 10.3–15.3 × 5.9–9.1 cm; base attenuate to oblique; margin entire to slightly wavy, cuneate/crenate; apex apiculate; venation with 5 (or 6) pairs of secondary veins; midrib and abaxial surfaces with conspicuous indumentum of short, fine, downy, whitish beige trichomes with occasional dark tufts of longer brown trichomes in the axils of midvein and secondary veins, indumentum less dense on adaxial surfaces. Overwintering inflorescence buds not covered by the two outer opposing pairs of vegetative bracts, minimally covered by two inner opposing pairs of floral bracts (0–40% coverage; floral bracts more developed than in <italic><tp:taxon-name><tp:taxon-name-part taxon-name-part-type="genus">Cornus</tp:taxon-name-part> <tp:taxon-name-part taxon-name-part-type="species">kousa</tp:taxon-name-part></tp:taxon-name></italic> during overwintering). Inflorescence capitate, globose, with 55–80 sessile flowers per head, subtended by 4 (rarely 5 or 6) simple entire, decussate pairs of bracts. Bracts petaloid at anthesis, ovate to lanceolate, sometimes wider than long, overlapping or not when fully developed, 5–8 cm long, 3.5–7.0 cm wide, usually white, or occasionally pink; base tapering to point of attachment; apex acuminate to cuspidate. Peduncle 1.5–8.0 cm long at time of flowering. Flowers actinomorphic, bisexual, 4-merous. Calyx lobes ovate; apex obtuse. Corolla lobes obovate, apex slightly acute. Stamens 4, exserted from corolla mouth, inserted in corolla lobe sinuses; filaments 1.5–2.5 mm long, 0.2–0.5 mm wide; anthers ovoid, bae sagittate, longitudinally dehiscent, 1.0–1.1 × ca. 0.25 mm; pollen less prevalent on hybrids compared to parent species, white or yellow-brown. Gynoecium epigynous, with nectar disc; ovary syncarpous; style 1, 1.5–2.5 mm long, exserted from corolla; stigma indistinct, ca. 0.4 mm long. Fruit either many drupes tightly compressed together, or a multiple fruit formed from 1-seeded drupelets forming a mounded raspberry-like fruit, often parthenocarpic.</p><fig id="F1" position="float" orientation="portrait"><label>Figure 1.</label><caption><p>Illustration of <tp:taxon-name><tp:taxon-name-part taxon-name-part-type="genus">Cornus</tp:taxon-name-part> <tp:taxon-name-part taxon-name-part-type="hybrid-sign">×</tp:taxon-name-part> <tp:taxon-name-part taxon-name-part-type="species">elwinortonii</tp:taxon-name-part></tp:taxon-name> <italic>‘KN4-43’, PP 16293, Starlight</italic>®. <bold>A</bold> Branch, showing expanding leaf and floral bract tissues in the spring <bold>B</bold> Close up of inflorescent bud prior to complete bract and leaf expansion <bold>C</bold> Node, showing fully expanded leaves and partially expanded floral bracts. <bold>D</bold> Branch, showing inflorescence with flowers in full bloom; floral bracts fully expanded <bold>E</bold> Close up of flower at dehiscence, note synsepalous calyx and apopetalous corolla <bold>F</bold> Dissected flower, showing single gynoecium <bold>G</bold> Close up of petal and stamens, note dehiscence occurs longitudinally <bold>H</bold> Single inflorescence, showing many tightly compressed parthenocarpic drupes <bold>J</bold> Single drupe, showing compressed form and protruding style. Drawings by Bobbi Angell from the holotype.</p></caption><graphic xmlns:xlink="http://www.w3.org/1999/xlink" xlink:href="phytokeys-055-093-g001.jpg" position="float" orientation="portrait" xlink:type="simple" id="oo_48914.jpg"/></fig><fig id="F2" position="float" orientation="portrait"><label>Figure 2.</label><caption><p>Photos of <tp:taxon-name><tp:taxon-name-part taxon-name-part-type="genus">Cornus</tp:taxon-name-part> <tp:taxon-name-part taxon-name-part-type="hybrid-sign">×</tp:taxon-name-part> <tp:taxon-name-part taxon-name-part-type="species">elwinortonii</tp:taxon-name-part></tp:taxon-name>. <bold>A</bold> Close up of dormant inflorescent bud; note the exposed flower buds and partially developed floral bracts <bold>B</bold> Flowers and floral bract display after dehiscence; note frost damaged inflorescence on the far right <bold>C</bold> Habit of mature plant. Photograph by Thomas Molnar.</p></caption><graphic xmlns:xlink="http://www.w3.org/1999/xlink" xlink:href="phytokeys-055-093-g002.jpg" position="float" orientation="portrait" xlink:type="simple" id="oo_48915.jpg"/></fig></tp:treatment-sec><tp:treatment-sec sec-type="material"><title>Parent source material.</title><p>The parents of the F<sub>1</sub> hybrid (‘KN4-43’ Starlight®) are <italic><tp:taxon-name><tp:taxon-name-part taxon-name-part-type="genus">Cornus</tp:taxon-name-part> <tp:taxon-name-part taxon-name-part-type="species">kousa</tp:taxon-name-part></tp:taxon-name></italic> ‘Simpson No. 1’ (female), an unpatented cultivar received from Tennessee Valley Nursery (Winchester, TN, USA) and planted at Rutgers Gardens (New Brunswick, NJ) on 16 April 1970, and <italic><tp:taxon-name><tp:taxon-name-part taxon-name-part-type="genus">Cornus</tp:taxon-name-part> <tp:taxon-name-part taxon-name-part-type="species">nuttallii</tp:taxon-name-part></tp:taxon-name></italic> ‘Goldspot’ (male), received from Alfred Teufel Nursery (Portland, OR, USA) and planted in 1972.</p></tp:treatment-sec><tp:treatment-sec sec-type="Ecology and phenology"><title>Ecology and phenology.</title><p>In New Jersey, <tp:taxon-name><tp:taxon-name-part taxon-name-part-type="genus">Cornus</tp:taxon-name-part> <tp:taxon-name-part taxon-name-part-type="hybrid-sign">×</tp:taxon-name-part> <tp:taxon-name-part taxon-name-part-type="species">elwinortonii</tp:taxon-name-part></tp:taxon-name> flowers during May and June, and the fruit matures from September to October. Various beetles and bees visit the flowers at anthesis, with an abundance of goldenrod soldier beetles (<italic><tp:taxon-name><tp:taxon-name-part taxon-name-part-type="genus">Chauliognathus</tp:taxon-name-part> <tp:taxon-name-part taxon-name-part-type="species">pensylvanicus</tp:taxon-name-part></tp:taxon-name></italic>) frequently observed by the authors. The mostly sterile fruit with little pulp generally senesces and falls from the trees by October. The few fruits with a developing seed are swollen and have more pulp. We suspect they are eaten by insects and birds.</p></tp:treatment-sec><tp:treatment-sec sec-type="Etymology"><title>Etymology.</title><p>The epithet, <italic>elwinortonii</italic>, honors the prominent dogwood breeder Dr. Elwin Orton (b. 1930), Professor Emeritus in the Department of Plant Biology and Pathology at Rutgers University. He was the first to successfully develop and release a hybrid between <italic><tp:taxon-name><tp:taxon-name-part taxon-name-part-type="genus">Cornus</tp:taxon-name-part> <tp:taxon-name-part taxon-name-part-type="species">kousa</tp:taxon-name-part></tp:taxon-name></italic> and <italic><tp:taxon-name><tp:taxon-name-part taxon-name-part-type="genus">Cornus</tp:taxon-name-part> <tp:taxon-name-part taxon-name-part-type="species">nuttallii</tp:taxon-name-part></tp:taxon-name></italic>. The common name, Orton’s dogwood, is proposed for this hybrid.</p></tp:treatment-sec><tp:treatment-sec sec-type="Distribution"><title>Distribution.</title><p><tp:taxon-name><tp:taxon-name-part taxon-name-part-type="genus">Cornus</tp:taxon-name-part> <tp:taxon-name-part taxon-name-part-type="hybrid-sign">×</tp:taxon-name-part> <tp:taxon-name-part taxon-name-part-type="species">elwinortonii</tp:taxon-name-part></tp:taxon-name> is known only from cultivation, although at times it produces viable seeds. The natural range of the staminate parent, <italic><tp:taxon-name><tp:taxon-name-part taxon-name-part-type="genus">Cornus</tp:taxon-name-part> <tp:taxon-name-part taxon-name-part-type="species">nuttallii</tp:taxon-name-part></tp:taxon-name></italic>, is in western North America from the lowlands of British Columbia (Canada) to southern California (USA), with a small isolated population in northern Idaho (USA, <xref ref-type="bibr" rid="B23">Keir et al. 2011</xref>, <xref ref-type="bibr" rid="B24">Klinka et al. 2000</xref>). The other parent, <italic><tp:taxon-name><tp:taxon-name-part taxon-name-part-type="genus">Cornus</tp:taxon-name-part> <tp:taxon-name-part taxon-name-part-type="species">kousa</tp:taxon-name-part></tp:taxon-name></italic>, is native to mesic forests of Japan, Korea and China (Flint 1997, <xref ref-type="bibr" rid="B61">Xiang and Boufford 2005</xref>). <italic><tp:taxon-name><tp:taxon-name-part taxon-name-part-type="genus">Cornus</tp:taxon-name-part> <tp:taxon-name-part taxon-name-part-type="species">nuttallii</tp:taxon-name-part></tp:taxon-name></italic> cannot withstand sustained periods of frost, thus limiting its natural and cultivated range. In contrast, <italic><tp:taxon-name><tp:taxon-name-part taxon-name-part-type="genus">Cornus</tp:taxon-name-part> <tp:taxon-name-part taxon-name-part-type="species">kousa</tp:taxon-name-part></tp:taxon-name></italic> can be cultivated throughout much of the USA; Europe, and Asia in U.S. Department of Agriculture cold hardiness zones 6a-9a (<xref ref-type="bibr" rid="B6">Daly et al. 2012</xref>, Flint 1997). The hybrid <tp:taxon-name><tp:taxon-name-part taxon-name-part-type="genus">Cornus</tp:taxon-name-part> <tp:taxon-name-part taxon-name-part-type="hybrid-sign">×</tp:taxon-name-part> <tp:taxon-name-part taxon-name-part-type="species">elwinortonii</tp:taxon-name-part></tp:taxon-name> can survive sustained frosts and has a similar climate range as <italic><tp:taxon-name><tp:taxon-name-part taxon-name-part-type="genus">Cornus</tp:taxon-name-part> <tp:taxon-name-part taxon-name-part-type="species">kousa</tp:taxon-name-part></tp:taxon-name></italic>. However, for some cultivars of <tp:taxon-name><tp:taxon-name-part taxon-name-part-type="genus">Cornus</tp:taxon-name-part> <tp:taxon-name-part taxon-name-part-type="hybrid-sign">×</tp:taxon-name-part> <tp:taxon-name-part taxon-name-part-type="species">elwinortonii</tp:taxon-name-part></tp:taxon-name> the floral buds are less cold hardy than in the parent <italic><tp:taxon-name><tp:taxon-name-part taxon-name-part-type="genus">Cornus</tp:taxon-name-part> <tp:taxon-name-part taxon-name-part-type="species">kousa</tp:taxon-name-part></tp:taxon-name></italic>. In colder climates, includ<!--PageBreak-->ing in New Brunswick, NJ, where the hybrid originated, flower buds can be damaged by cold winter temperatures, leading to a reduced floral bract display in the spring (E. Orton personal communication).</p></tp:treatment-sec><tp:treatment-sec sec-type="Horticulture"><title>Horticulture.</title><p>Plants of <tp:taxon-name><tp:taxon-name-part taxon-name-part-type="genus">Cornus</tp:taxon-name-part> <tp:taxon-name-part taxon-name-part-type="hybrid-sign">×</tp:taxon-name-part> <tp:taxon-name-part taxon-name-part-type="species">elwinortonii</tp:taxon-name-part></tp:taxon-name> are grown as landscape ornamentals and can be cultivated wherever <italic><tp:taxon-name><tp:taxon-name-part taxon-name-part-type="genus">Cornus</tp:taxon-name-part> <tp:taxon-name-part taxon-name-part-type="species">kousa</tp:taxon-name-part></tp:taxon-name></italic>, <italic><tp:taxon-name><tp:taxon-name-part taxon-name-part-type="genus">Cornus</tp:taxon-name-part> <tp:taxon-name-part taxon-name-part-type="species">nuttallii</tp:taxon-name-part></tp:taxon-name></italic>, and <italic><tp:taxon-name><tp:taxon-name-part taxon-name-part-type="genus">Cornus</tp:taxon-name-part> <tp:taxon-name-part taxon-name-part-type="species">florida</tp:taxon-name-part></tp:taxon-name></italic> may be grown. This hybrid is cultivated for its all-year round appeal: floral bracts, attractive foliage, autumn color and appealing bark (<xref ref-type="bibr" rid="B9">Eberts 2007</xref>) <tp:taxon-name><tp:taxon-name-part taxon-name-part-type="genus">Cornus</tp:taxon-name-part> <tp:taxon-name-part taxon-name-part-type="hybrid-sign">×</tp:taxon-name-part> <tp:taxon-name-part taxon-name-part-type="species">elwinortonii</tp:taxon-name-part></tp:taxon-name> is typically propagated asexually through budding and grafting on seedling rootstocks of <italic><tp:taxon-name><tp:taxon-name-part taxon-name-part-type="genus">Cornus</tp:taxon-name-part> <tp:taxon-name-part taxon-name-part-type="species">kousa</tp:taxon-name-part></tp:taxon-name></italic> or <italic><tp:taxon-name><tp:taxon-name-part taxon-name-part-type="genus">Cornus</tp:taxon-name-part> <tp:taxon-name-part taxon-name-part-type="species">florida</tp:taxon-name-part></tp:taxon-name></italic>. Patented and trademarked cultivars that belong to this hybrid include ‘KN4-43’ Starlight® (F<sub>1</sub>), ‘KN 30-8’ Venus® (first backcross to <italic><tp:taxon-name><tp:taxon-name-part taxon-name-part-type="genus">Cornus</tp:taxon-name-part> <tp:taxon-name-part taxon-name-part-type="species">kousa</tp:taxon-name-part></tp:taxon-name></italic>), and ‘KN144-2’ Rosy Teacups® (third serial backcross to <italic><tp:taxon-name><tp:taxon-name-part taxon-name-part-type="genus">Cornus</tp:taxon-name-part> <tp:taxon-name-part taxon-name-part-type="species">kousa</tp:taxon-name-part></tp:taxon-name></italic>; Table <xref ref-type="table" rid="T1">1</xref>). We know of no other commercially available cultivars of <tp:taxon-name><tp:taxon-name-part taxon-name-part-type="genus">Cornus</tp:taxon-name-part> <tp:taxon-name-part taxon-name-part-type="hybrid-sign">×</tp:taxon-name-part> <tp:taxon-name-part taxon-name-part-type="species">elwinortonii</tp:taxon-name-part></tp:taxon-name>.</p></tp:treatment-sec><tp:treatment-sec sec-type="Disease response"><title>Disease response.</title><p>While dogwood anthracnose caused by the fungus <italic><tp:taxon-name><tp:taxon-name-part taxon-name-part-type="genus">Discula</tp:taxon-name-part> <tp:taxon-name-part taxon-name-part-type="species">destructiva</tp:taxon-name-part></tp:taxon-name></italic> Redlin is known to infect and kill <italic><tp:taxon-name><tp:taxon-name-part taxon-name-part-type="genus">Cornus</tp:taxon-name-part> <tp:taxon-name-part taxon-name-part-type="species">nuttallii</tp:taxon-name-part></tp:taxon-name></italic>, it has not been reported to be a significant problem on either <italic><tp:taxon-name><tp:taxon-name-part taxon-name-part-type="genus">Cornus</tp:taxon-name-part> <tp:taxon-name-part taxon-name-part-type="species">kousa</tp:taxon-name-part></tp:taxon-name></italic> or <tp:taxon-name><tp:taxon-name-part taxon-name-part-type="genus">Cornus</tp:taxon-name-part> <tp:taxon-name-part taxon-name-part-type="hybrid-sign">×</tp:taxon-name-part> <tp:taxon-name-part taxon-name-part-type="species">elwinortonii</tp:taxon-name-part></tp:taxon-name> (<xref ref-type="bibr" rid="B7">Daughtrey and Hibben 1994</xref>; <xref ref-type="bibr" rid="B11">Fulcher et al. 2012</xref>; <xref ref-type="bibr" rid="B17">Hagan et al. 1998</xref>).</p></tp:treatment-sec><tp:treatment-sec sec-type="material"><title>Additional material provided.</title><p>Additional collections from the same individual as the holotype specimen, but on different dates (<italic>R. Mattera 27</italic>, <italic>R. Mattera 29</italic>, <italic>R. Mattera 31</italic>, and <italic>R. Mattera 35</italic>) will all be deposited at CHR, NY, and MO).</p></tp:treatment-sec><tp:treatment-sec><!--Section generated to contain objects referenced in tp:taxon-treatment.--><table-wrap id="T1" position="float" orientation="portrait"><label>Table 1.</label><caption><p>Parentage of the eleven interspecific hybrids released from the Rutgers University dogwood breeding program. PP refers to plant patent number. OP indicates open pollination. Brackets ([ ]) contain pedigree information of an interspecific hybrid parent.</p></caption><table id="TID0EGUBG" rules="all"><tbody><tr><th rowspan="1" colspan="1">Scientific name</th><th rowspan="1" colspan="1">Cultivar, Patent number, Trademark</th><th rowspan="1" colspan="1">Female parent</th><th rowspan="1" colspan="1">Male parent</th></tr><tr><td rowspan="1" colspan="1"><tp:taxon-name><tp:taxon-name-part taxon-name-part-type="genus">Cornus</tp:taxon-name-part> <tp:taxon-name-part taxon-name-part-type="hybrid-sign">×</tp:taxon-name-part> <tp:taxon-name-part taxon-name-part-type="species">elwinortonii</tp:taxon-name-part></tp:taxon-name></td><td rowspan="1" colspan="1">‘KN30-8’, PP 16309, Venus® (Jersey Star® Series)</td><td rowspan="1" colspan="1">[<italic><tp:taxon-name><tp:taxon-name-part taxon-name-part-type="genus">Cornus</tp:taxon-name-part> <tp:taxon-name-part taxon-name-part-type="species">kousa</tp:taxon-name-part></tp:taxon-name></italic> ‘Chinensis’ × <italic><tp:taxon-name><tp:taxon-name-part taxon-name-part-type="genus">Cornus</tp:taxon-name-part> <tp:taxon-name-part taxon-name-part-type="species">nuttallii</tp:taxon-name-part></tp:taxon-name></italic> ‘Goldspot’]</td><td rowspan="1" colspan="1"><italic><tp:taxon-name><tp:taxon-name-part taxon-name-part-type="genus">Cornus</tp:taxon-name-part> <tp:taxon-name-part taxon-name-part-type="species">kousa</tp:taxon-name-part></tp:taxon-name></italic> ‘Rosea’</td></tr><tr><td rowspan="1" colspan="1"><tp:taxon-name><tp:taxon-name-part taxon-name-part-type="genus">Cornus</tp:taxon-name-part> <tp:taxon-name-part taxon-name-part-type="hybrid-sign">×</tp:taxon-name-part> <tp:taxon-name-part taxon-name-part-type="species">elwinortonii</tp:taxon-name-part></tp:taxon-name></td><td rowspan="1" colspan="1">‘KN4-43’, PP 16293, Starlight® (Jersey Star® Series)</td><td rowspan="1" colspan="1"><italic><tp:taxon-name><tp:taxon-name-part taxon-name-part-type="genus">Cornus</tp:taxon-name-part> <tp:taxon-name-part taxon-name-part-type="species">kousa</tp:taxon-name-part></tp:taxon-name></italic> ‘Simpson No. 1’</td><td rowspan="1" colspan="1"><italic><tp:taxon-name><tp:taxon-name-part taxon-name-part-type="genus">Cornus</tp:taxon-name-part> <tp:taxon-name-part taxon-name-part-type="species">nuttallii</tp:taxon-name-part></tp:taxon-name></italic> ‘Goldspot’</td></tr><tr><td rowspan="1" colspan="1"><tp:taxon-name><tp:taxon-name-part taxon-name-part-type="genus">Cornus</tp:taxon-name-part> <tp:taxon-name-part taxon-name-part-type="hybrid-sign">×</tp:taxon-name-part> <tp:taxon-name-part taxon-name-part-type="species">elwinortonii</tp:taxon-name-part></tp:taxon-name></td><td rowspan="1" colspan="1">‘KN144-2’, PP application number 2014-0283242, Rosy Teacups®</td><td rowspan="1" colspan="1">[<italic><tp:taxon-name><tp:taxon-name-part taxon-name-part-type="genus">Cornus</tp:taxon-name-part> <tp:taxon-name-part taxon-name-part-type="species">kousa</tp:taxon-name-part></tp:taxon-name></italic> ‘Chinensis’ × <italic><tp:taxon-name><tp:taxon-name-part taxon-name-part-type="genus">Cornus</tp:taxon-name-part> <tp:taxon-name-part taxon-name-part-type="species">nuttallii</tp:taxon-name-part></tp:taxon-name></italic> ‘Goldspot’] × OP</td><td rowspan="1" colspan="1"><italic><tp:taxon-name><tp:taxon-name-part taxon-name-part-type="genus">Cornus</tp:taxon-name-part> <tp:taxon-name-part taxon-name-part-type="species">kousa</tp:taxon-name-part></tp:taxon-name></italic> ‘Rosabella’</td></tr><tr><td rowspan="1" colspan="1"><tp:taxon-name><tp:taxon-name-part taxon-name-part-type="genus">Cornus</tp:taxon-name-part> <tp:taxon-name-part taxon-name-part-type="hybrid-sign">×</tp:taxon-name-part> <tp:taxon-name-part taxon-name-part-type="species">rutgersensis</tp:taxon-name-part></tp:taxon-name></td><td rowspan="1" colspan="1">‘KF111-1’, PP 22219, Hyperion®</td><td rowspan="1" colspan="1"><italic><tp:taxon-name><tp:taxon-name-part taxon-name-part-type="genus">Cornus</tp:taxon-name-part> <tp:taxon-name-part taxon-name-part-type="species">kousa</tp:taxon-name-part></tp:taxon-name></italic> K2 × <italic><tp:taxon-name><tp:taxon-name-part taxon-name-part-type="genus">Cornus</tp:taxon-name-part> <tp:taxon-name-part taxon-name-part-type="species">florida</tp:taxon-name-part></tp:taxon-name></italic> ‘Sweetwater Red’</td><td rowspan="1" colspan="1">Unknown</td></tr><tr><td rowspan="1" colspan="1"><tp:taxon-name><tp:taxon-name-part taxon-name-part-type="genus">Cornus</tp:taxon-name-part> <tp:taxon-name-part taxon-name-part-type="hybrid-sign">×</tp:taxon-name-part> <tp:taxon-name-part taxon-name-part-type="species">rutgersensis</tp:taxon-name-part></tp:taxon-name></td><td rowspan="1" colspan="1">‘KF1-1’, PP 17768, Saturn®</td><td rowspan="1" colspan="1"><italic><tp:taxon-name><tp:taxon-name-part taxon-name-part-type="genus">Cornus</tp:taxon-name-part> <tp:taxon-name-part taxon-name-part-type="species">kousa</tp:taxon-name-part></tp:taxon-name></italic> K2</td><td rowspan="1" colspan="1"><italic><tp:taxon-name><tp:taxon-name-part taxon-name-part-type="genus">Cornus</tp:taxon-name-part> <tp:taxon-name-part taxon-name-part-type="species">florida</tp:taxon-name-part></tp:taxon-name></italic> D1</td></tr><tr><td rowspan="1" colspan="1"><tp:taxon-name><tp:taxon-name-part taxon-name-part-type="genus">Cornus</tp:taxon-name-part> <tp:taxon-name-part taxon-name-part-type="hybrid-sign">×</tp:taxon-name-part> <tp:taxon-name-part taxon-name-part-type="species">rutgersensis</tp:taxon-name-part></tp:taxon-name></td><td rowspan="1" colspan="1">Cornus ‘Rutlan’, PP 7732, Ruth Ellen® (Stellar® Series)</td><td rowspan="1" colspan="1"><italic><tp:taxon-name><tp:taxon-name-part taxon-name-part-type="genus">Cornus</tp:taxon-name-part> <tp:taxon-name-part taxon-name-part-type="species">kousa</tp:taxon-name-part></tp:taxon-name></italic> K2</td><td rowspan="1" colspan="1"><italic><tp:taxon-name><tp:taxon-name-part taxon-name-part-type="genus">Cornus</tp:taxon-name-part> <tp:taxon-name-part taxon-name-part-type="species">florida</tp:taxon-name-part></tp:taxon-name></italic> ‘Meyer White’</td></tr><tr><td rowspan="1" colspan="1"><tp:taxon-name><tp:taxon-name-part taxon-name-part-type="genus">Cornus</tp:taxon-name-part> <tp:taxon-name-part taxon-name-part-type="hybrid-sign">×</tp:taxon-name-part> <tp:taxon-name-part taxon-name-part-type="species">rutgersensis</tp:taxon-name-part></tp:taxon-name></td><td rowspan="1" colspan="1">Cornus ‘Rutfan’, PP 7206, Stardust® (Stellar® Series)</td><td rowspan="1" colspan="1"><italic><tp:taxon-name><tp:taxon-name-part taxon-name-part-type="genus">Cornus</tp:taxon-name-part> <tp:taxon-name-part taxon-name-part-type="species">kousa</tp:taxon-name-part></tp:taxon-name></italic> K2</td><td rowspan="1" colspan="1"><italic><tp:taxon-name><tp:taxon-name-part taxon-name-part-type="genus">Cornus</tp:taxon-name-part> <tp:taxon-name-part taxon-name-part-type="species">florida</tp:taxon-name-part></tp:taxon-name></italic> ‘Cherokee Princess’</td></tr><tr><td rowspan="1" colspan="1"><tp:taxon-name><tp:taxon-name-part taxon-name-part-type="genus">Cornus</tp:taxon-name-part> <tp:taxon-name-part taxon-name-part-type="hybrid-sign">×</tp:taxon-name-part> <tp:taxon-name-part taxon-name-part-type="species">rutgersensis</tp:taxon-name-part></tp:taxon-name></td><td rowspan="1" colspan="1">Cornus ‘Rutcan’, PP 7210, Constellation® (Stellar® Series)</td><td rowspan="1" colspan="1"><italic><tp:taxon-name><tp:taxon-name-part taxon-name-part-type="genus">Cornus</tp:taxon-name-part> <tp:taxon-name-part taxon-name-part-type="species">kousa</tp:taxon-name-part></tp:taxon-name></italic> K2</td><td rowspan="1" colspan="1"><italic><tp:taxon-name><tp:taxon-name-part taxon-name-part-type="genus">Cornus</tp:taxon-name-part> <tp:taxon-name-part taxon-name-part-type="species">florida</tp:taxon-name-part></tp:taxon-name></italic> ‘Cherokee Princess’</td></tr><tr><td rowspan="1" colspan="1"><tp:taxon-name><tp:taxon-name-part taxon-name-part-type="genus">Cornus</tp:taxon-name-part> <tp:taxon-name-part taxon-name-part-type="hybrid-sign">×</tp:taxon-name-part> <tp:taxon-name-part taxon-name-part-type="species">rutgersensis</tp:taxon-name-part></tp:taxon-name></td><td rowspan="1" colspan="1">Cornus ‘Rutdan’, PP 7204, Celestial® (Stellar® Series)</td><td rowspan="1" colspan="1"><italic><tp:taxon-name><tp:taxon-name-part taxon-name-part-type="genus">Cornus</tp:taxon-name-part> <tp:taxon-name-part taxon-name-part-type="species">kousa</tp:taxon-name-part></tp:taxon-name></italic> K2</td><td rowspan="1" colspan="1"><italic><tp:taxon-name><tp:taxon-name-part taxon-name-part-type="genus">Cornus</tp:taxon-name-part> <tp:taxon-name-part taxon-name-part-type="species">florida</tp:taxon-name-part></tp:taxon-name></italic> D1</td></tr><tr><td rowspan="1" colspan="1"><tp:taxon-name><tp:taxon-name-part taxon-name-part-type="genus">Cornus</tp:taxon-name-part> <tp:taxon-name-part taxon-name-part-type="hybrid-sign">×</tp:taxon-name-part> <tp:taxon-name-part taxon-name-part-type="species">rutgersensis</tp:taxon-name-part></tp:taxon-name></td><td rowspan="1" colspan="1">Cornus ‘Rutban’, PP7205, Aurora® (Stellar® Series)</td><td rowspan="1" colspan="1"><italic><tp:taxon-name><tp:taxon-name-part taxon-name-part-type="genus">Cornus</tp:taxon-name-part> <tp:taxon-name-part taxon-name-part-type="species">kousa</tp:taxon-name-part></tp:taxon-name></italic> K2</td><td rowspan="1" colspan="1"><italic><tp:taxon-name><tp:taxon-name-part taxon-name-part-type="genus">Cornus</tp:taxon-name-part> <tp:taxon-name-part taxon-name-part-type="species">florida</tp:taxon-name-part></tp:taxon-name></italic> ‘Springtime’</td></tr><tr><td rowspan="1" colspan="1"><tp:taxon-name><tp:taxon-name-part taxon-name-part-type="genus">Cornus</tp:taxon-name-part> <tp:taxon-name-part taxon-name-part-type="hybrid-sign">×</tp:taxon-name-part> <tp:taxon-name-part taxon-name-part-type="species">rutgersensis</tp:taxon-name-part></tp:taxon-name></td><td rowspan="1" colspan="1">Cornus ‘Rutgan’, PP7207, Stellar Pink® (Stellar® Series)</td><td rowspan="1" colspan="1"><italic><tp:taxon-name><tp:taxon-name-part taxon-name-part-type="genus">Cornus</tp:taxon-name-part> <tp:taxon-name-part taxon-name-part-type="species">kousa</tp:taxon-name-part></tp:taxon-name></italic> K2</td><td rowspan="1" colspan="1"><italic><tp:taxon-name><tp:taxon-name-part taxon-name-part-type="genus">Cornus</tp:taxon-name-part> <tp:taxon-name-part taxon-name-part-type="species">florida</tp:taxon-name-part></tp:taxon-name></italic> ‘Sweetwater Red’</td></tr></tbody></table></table-wrap></tp:treatment-sec><ref-list><ref id="B23"><mixed-citation xmlns:xlink="http://www.w3.org/1999/xlink" xlink:type="simple"><person-group><name name-style="western"><surname>Keir</surname><given-names>KR</given-names></name><name name-style="western"><surname>Bemmels</surname><given-names>JB</given-names></name><name name-style="western"><surname>Aitken</surname><given-names>SN</given-names></name></person-group> (<year>2011</year>) <article-title>Low genetic diversity, moderate local adaptation, and phylogeographic insights in <italic><tp:taxon-name><tp:taxon-name-part taxon-name-part-type="genus">Cornus</tp:taxon-name-part> <tp:taxon-name-part taxon-name-part-type="species">nuttallii</tp:taxon-name-part></tp:taxon-name></italic> (<tp:taxon-name><tp:taxon-name-part taxon-name-part-type="family">Cornaceae</tp:taxon-name-part></tp:taxon-name>).</article-title> <source>American Journal of Botany</source> <volume>98</volume>(<issue>8</issue>): <fpage>1327</fpage>–<lpage>1336</lpage>. doi: <ext-link ext-link-type="doi" xlink:href="10.3732/ajb.1000466" xlink:type="simple">10.3732/ajb.1000466</ext-link> </mixed-citation></ref><ref id="B24"><mixed-citation xmlns:xlink="http://www.w3.org/1999/xlink" xlink:type="simple"><person-group><name name-style="western"><surname>Klinka</surname><given-names>K</given-names></name><name name-style="western"><surname>Worrall</surname><given-names>J</given-names></name><name name-style="western"><surname>Skoda</surname><given-names>L</given-names></name><name name-style="western"><surname>Varga</surname><given-names>P</given-names></name></person-group> (<year>2000</year>) <source>The distribution and synopsis of ecological and silvical characteristics of tree species of British Columbia’s forests</source>. <publisher-name>Canadian Cartographics Ltd.</publisher-name>, <publisher-loc>Vancouver</publisher-loc>, <fpage>1</fpage>–<lpage>180</lpage>. </mixed-citation></ref><ref id="B61"><mixed-citation xmlns:xlink="http://www.w3.org/1999/xlink" xlink:type="simple"><person-group><name name-style="western"><surname>Xiang</surname><given-names>JQ</given-names></name><name name-style="western"><surname>Boufford</surname><given-names>DE</given-names></name></person-group> (<year>2005</year>) <article-title><italic><tp:taxon-name><tp:taxon-name-part taxon-name-part-type="genus">Cornus</tp:taxon-name-part></tp:taxon-name></italic>.</article-title> In: <person-group><name name-style="western"><surname>Wu</surname><given-names>ZY</given-names></name><name name-style="western"><surname>Raven</surname><given-names>PH</given-names></name></person-group> (<role>Eds</role>) <source>Flora of China</source>, <volume>vol. 14</volume>, <publisher-name>Missouri Botanical Garden Press</publisher-name>, <publisher-loc>St. Louis, MO</publisher-loc>. <ext-link ext-link-type="uri" xlink:href="http://www.efloras.org/florataxon.aspx?flora_id=2&amp;taxon_id=10219" xlink:type="simple">http://www.efloras.org/florataxon.aspx?flora_id=2&amp;taxon_id=10219</ext-link> [<date-in-citation content-type="access-date">accessed 2 December, 2014</date-in-citation>] </mixed-citation></ref><ref id="B6"><mixed-citation xmlns:xlink="http://www.w3.org/1999/xlink" xlink:type="simple"><person-group><name name-style="western"><surname>Daly</surname><given-names>C</given-names></name><name name-style="western"><surname>Widrlechner</surname><given-names>MP</given-names></name><name name-style="western"><surname>Halbleib</surname><given-names>MD</given-names></name><name name-style="western"><surname>Smith</surname><given-names>JI</given-names></name><name name-style="western"><surname>Gibson</surname><given-names>WP</given-names></name></person-group> (<year>2012</year>) <article-title>Development of a new USDA plant hardiness zone map for the United States.</article-title> <source>Journal of Applied Meteorology and Climatology</source> <volume>51</volume>(<issue>2</issue>): <fpage>242</fpage>–<lpage>264</lpage>. doi: <ext-link ext-link-type="doi" xlink:href="10.1175/2010JAMC2536.1" xlink:type="simple">10.1175/2010JAMC2536.1</ext-link> </mixed-citation></ref><ref id="B9"><mixed-citation xmlns:xlink="http://www.w3.org/1999/xlink" xlink:type="simple"><person-group><name name-style="western"><surname>Eberts</surname><given-names>W</given-names></name></person-group> (<year>2007</year>) <article-title><italic><tp:taxon-name><tp:taxon-name-part taxon-name-part-type="genus">Cornus</tp:taxon-name-part></tp:taxon-name></italic> ‘KN30-8’ Venus ®.</article-title> <source>International Dendrology Society Yearbook</source> <volume>2006</volume>: <fpage>27</fpage>–<lpage>29</lpage>. </mixed-citation></ref><ref id="B7"><mixed-citation xmlns:xlink="http://www.w3.org/1999/xlink" xlink:type="simple"><person-group><name name-style="western"><surname>Daughtrey</surname><given-names>ML</given-names></name><name name-style="western"><surname>Hibben</surname><given-names>CR</given-names></name></person-group> (<year>1994</year>) <article-title>Dogwood anthracnose: a new disease threatens two native <italic><tp:taxon-name><tp:taxon-name-part taxon-name-part-type="genus">Cornus</tp:taxon-name-part></tp:taxon-name></italic> species.</article-title> <source>Annual Review of Phytopathology</source> <volume>32</volume>(<issue>1</issue>): <fpage>61</fpage>–<lpage>73</lpage>. doi: <ext-link ext-link-type="doi" xlink:href="10.1146/annurev.py.32.090194.000425" xlink:type="simple">10.1146/annurev.py.32.090194.000425</ext-link> </mixed-citation></ref><ref id="B11"><mixed-citation xmlns:xlink="http://www.w3.org/1999/xlink" xlink:type="simple"><person-group><name name-style="western"><surname>Fulcher</surname><given-names>AF</given-names></name><name name-style="western"><surname>Hale</surname><given-names>FA</given-names></name><name name-style="western"><surname>Windham</surname><given-names>AS</given-names></name></person-group> (<year>2012</year>) <article-title>Flowering Dogwood– <italic><tp:taxon-name><tp:taxon-name-part taxon-name-part-type="genus">Cornus</tp:taxon-name-part></tp:taxon-name></italic> spp.</article-title> In: <person-group><name name-style="western"><surname>Fulcher</surname><given-names>AF</given-names></name><name name-style="western"><surname>White</surname><given-names>SA</given-names></name></person-group> (<role>Eds</role>) <source>IPM for Select Deciduous Trees in Southeastern US Nursery Production</source>. <publisher-name>Southern Nursery IPM Working Group</publisher-name>, <publisher-loc>Knoxville, TN</publisher-loc>. </mixed-citation></ref><ref id="B17"><mixed-citation xmlns:xlink="http://www.w3.org/1999/xlink" xlink:type="simple"><person-group><name name-style="western"><surname>Hagan</surname><given-names>AK</given-names></name><name name-style="western"><surname>Hardin</surname><given-names>B</given-names></name><name name-style="western"><surname>Gilliam</surname><given-names>H</given-names></name><name name-style="western"><surname>Keever</surname><given-names>GJ</given-names></name><name name-style="western"><surname>Williams</surname><given-names>JD</given-names></name><name name-style="western"><surname>Eakes</surname><given-names>J</given-names></name></person-group> (<year>1998</year>) <article-title>Susceptibility of cultivars of several dogwood taxa to powdery mildew and spot anthracnose.</article-title> <source>HortScience</source> <volume>16</volume>: <fpage>576</fpage>–<lpage>577</lpage>. </mixed-citation></ref></ref-list></tp:taxon-treatment>
