# Supplementary material for: Cornus × elwinortonii and Cornus × rutgersensis (Cornaceae), new names for two artificially produced hybrids of big-bracted dogwoods
Source: PhytoKeys. 2015 Aug 5;(55):93–111. doi: 10.3897/phytokeys.55.9112 (PMC4547027; doi:10.3897/phytokeys.55.9112)
Supplement: XML Treatment for Cornus × rutgersensis [file phytokeys.55.9112-treatment2.xml]

<!DOCTYPE tp:taxon-treatment
  PUBLIC "-//TaxonX//DTD Taxonomic Treatment Publishing DTD v0 20100105//EN" "tax-treatment-NSO.dtd">
<tp:taxon-treatment xmlns:tp="http://www.plazi.org/taxpub"><tp:treatment-meta><kwd-group><label>Taxon classification</label><kwd><named-content content-type="kingdom">Plantae</named-content></kwd><kwd><named-content content-type="order">ORDO</named-content></kwd><kwd><named-content content-type="family">FAMILIA</named-content></kwd></kwd-group><mixed-citation publication-type="journal"><person-group><name><surname>Mattera</surname><given-names>Robert</given-names></name><name><surname>Molnar</surname><given-names>Thomas</given-names></name><name><surname>Struwe</surname><given-names>Lena</given-names></name></person-group><article-title><italic><tp:taxon-name><tp:taxon-name-part taxon-name-part-type="genus">Cornus</tp:taxon-name-part> <tp:taxon-name-part taxon-name-part-type="hybrid-sign">×</tp:taxon-name-part> <tp:taxon-name-part taxon-name-part-type="species">elwinortonii</tp:taxon-name-part></tp:taxon-name></italic> and <italic><tp:taxon-name><tp:taxon-name-part taxon-name-part-type="genus">Cornus</tp:taxon-name-part> <tp:taxon-name-part taxon-name-part-type="hybrid-sign">×</tp:taxon-name-part> <tp:taxon-name-part taxon-name-part-type="species">rutgersensis</tp:taxon-name-part></tp:taxon-name></italic> (<tp:taxon-name><tp:taxon-name-part taxon-name-part-type="family">Cornaceae</tp:taxon-name-part></tp:taxon-name>), new names for two artificially produced hybrids of big-bracted dogwoods</article-title><source>PhytoKeys</source><day>5</day><month>8</month><year>2015</year><volume>2015</volume><issue>55</issue><fpage>93</fpage><lpage>111</lpage><pub-id pub-id-type="doi">10.3897/phytokeys.55.9112</pub-id></mixed-citation></tp:treatment-meta><tp:nomenclature><tp:taxon-name>
                        <tp:taxon-name-part taxon-name-part-type="genus">Cornus</tp:taxon-name-part>
                        <tp:taxon-name-part taxon-name-part-type="hybrid-sign">×</tp:taxon-name-part>
                        <tp:taxon-name-part taxon-name-part-type="species">rutgersensis</tp:taxon-name-part>
                        <object-id xmlns:xlink="http://www.w3.org/1999/xlink" content-type="ipni" xlink:type="simple">urn:lsid:ipni.org:names:77148931-1</object-id>
                    </tp:taxon-name><tp:taxon-authority>Mattera, T. Molnar &amp; Struwe</tp:taxon-authority><tp:taxon-status xmlns:xlink="http://www.w3.org/1999/xlink" xlink:type="simple">hybr. nov.</tp:taxon-status><xref> Rutgers’ dogwood</xref><xref ref-type="fig" rid="F3">Figs 3</xref><xref ref-type="fig" rid="F4">, 4</xref><xref ref-type="fig" rid="F5">, 5</xref><!--PageBreak--><!--PageBreak--></tp:nomenclature><tp:treatment-sec sec-type="Diagnosis"><title>Diagnosis.</title><p><tp:taxon-name><tp:taxon-name-part taxon-name-part-type="genus">Cornus</tp:taxon-name-part> <tp:taxon-name-part taxon-name-part-type="hybrid-sign">×</tp:taxon-name-part> <tp:taxon-name-part taxon-name-part-type="species">rutgersensis</tp:taxon-name-part></tp:taxon-name> is similar to <italic><tp:taxon-name><tp:taxon-name-part taxon-name-part-type="genus">Cornus</tp:taxon-name-part> <tp:taxon-name-part taxon-name-part-type="species">kousa</tp:taxon-name-part></tp:taxon-name></italic> and <italic><tp:taxon-name><tp:taxon-name-part taxon-name-part-type="genus">Cornus</tp:taxon-name-part> <tp:taxon-name-part taxon-name-part-type="species">florida</tp:taxon-name-part></tp:taxon-name></italic>, but differs in its intermediate leaf size and fruit aggregation and size. <tp:taxon-name><tp:taxon-name-part taxon-name-part-type="genus">Cornus</tp:taxon-name-part> <tp:taxon-name-part taxon-name-part-type="hybrid-sign">×</tp:taxon-name-part> <tp:taxon-name-part taxon-name-part-type="species">rutgersensis</tp:taxon-name-part></tp:taxon-name> has leaves 9.0–16.8 × 4.2–9.1 cm, whereas the leaves of <italic><tp:taxon-name><tp:taxon-name-part taxon-name-part-type="genus">Cornus</tp:taxon-name-part> <tp:taxon-name-part taxon-name-part-type="species">kousa</tp:taxon-name-part></tp:taxon-name></italic> are 5.1–10.2 × 2–5 cm and for <italic><tp:taxon-name><tp:taxon-name-part taxon-name-part-type="genus">Cornus</tp:taxon-name-part> <tp:taxon-name-part taxon-name-part-type="species">florida</tp:taxon-name-part></tp:taxon-name></italic> 7.6–15.2 × 2–7 cm). <tp:taxon-name><tp:taxon-name-part taxon-name-part-type="genus">Cornus</tp:taxon-name-part> <tp:taxon-name-part taxon-name-part-type="hybrid-sign">×</tp:taxon-name-part> <tp:taxon-name-part taxon-name-part-type="species">rutgersensis</tp:taxon-name-part></tp:taxon-name> forms many single-seeded parthenocarpic drupes 0.5 × 0.25 mm wide, but does not form a multiple fruit as in <italic><tp:taxon-name><tp:taxon-name-part taxon-name-part-type="genus">Cornus</tp:taxon-name-part> <tp:taxon-name-part taxon-name-part-type="species">kousa</tp:taxon-name-part></tp:taxon-name></italic>. <italic><tp:taxon-name><tp:taxon-name-part taxon-name-part-type="genus">Cornus</tp:taxon-name-part> <tp:taxon-name-part taxon-name-part-type="species">florida</tp:taxon-name-part></tp:taxon-name></italic> has larger, fertile drupes 13–18 × 6–9 mm.</p></tp:treatment-sec><tp:treatment-sec sec-type="Type"><title>Type.</title><p>USA: New Jersey: New Brunswick, Middlesex County, Ryders Lane, Rutgers Gardens, original tree (ramet) of ‘Rutgan’ Stellar Pink®, cultivated plant in open grass field behind Rutgers Ornamental Horticultural Field lab, adjacent to a pine tree windscreen, GPS (WSG84) 40.4732N, -74.4238E, 22 m, 25 May 2014, <italic>R. Mattera 34</italic>, holotype (NY), isotypes (CHR, JEPS, MO, US, to be distributed).</p></tp:treatment-sec><tp:treatment-sec sec-type="Description"><title>Description.</title><p>Trees with upright or rounded habit, F<sub>1</sub> hybrids cultivated at Rutgers range from 3 –10 m in height at maturity. Bark smooth when young, light gray to brown older bark exfoliating; lenticels on young bark abundant, 0.5–0.7 × 0.3–0.4 mm. Leaves opposite, simple, ovate to elliptic, 9.0–16.8 × 4.2–9.1cm; base attenuate, cuneate-crenate to oblique; margin entire to moderately wavy; apex apiculate or acuminate; with 5 pairs of secondary veins; abaxial surface smooth; indumentum of <!--PageBreak-->many white trichomes on both surfaces, abaxial margin with many white trichomes, with dark tufts of trichomes along midrib and veins. Overwintering inflorescence buds intermediate in size and developmental structure between the parents. Outermost vegetative bracts barely covering the inflorescence; inner two pairs of floral bracts enclosing flower head; unlike in either parent, floral bracts covering only 10–45% of the flower head. Inflorescence capitate, globose, with 30–50 flowers per head, surrounded by 4 floral bracts; floral bracts sessile, entire, in decussate pairs, petaloid at anthesis, ovate to lanceolate, sometimes wider than long, overlapping or not; 4.0–6.5× 3–6 cm, white or pink; base tapering to point of attachment, apex acuminate to cuspidate. Peduncle 3.5–7.5 cm long at time of flowering. Flowers actinomorphic, bisexual; 4-merous. Calyx lobes ovate, acute. Corolla lobes obovate, slightly acute. Stamens 4, exserted, <!--PageBreak-->inserted in corolla lobe sinuses; filaments 2.7–4.5 mm long, 0.2–0.3 mm wide; anthers longitudinally dehiscent, 0.4–2.0 × 0.5-0.8 mm; pollen yellowish brown. Gynoecium epigynous, with nectar disc; ovary syncarpous; style 1, inserted to exserted from corolla mouth, 1.5–1.9 × 0.3–0.5 mm; stigma slightly capitate, ca. 0.25 mm long. Fruit single drupes, rarely fused into a multiple fruit; fruits often formed without proper seed development (i.e., sterile fruits), if fertile, then 1-seeded.</p><fig id="F3" position="float" orientation="portrait"><label>Figure 3.</label><caption><p>Illustration of <tp:taxon-name><tp:taxon-name-part taxon-name-part-type="genus">Cornus</tp:taxon-name-part> <tp:taxon-name-part taxon-name-part-type="hybrid-sign">×</tp:taxon-name-part> <tp:taxon-name-part taxon-name-part-type="species">rutgersensis</tp:taxon-name-part></tp:taxon-name> <italic>Cornus ‘Rutgan’, PP7207, Stellar Pink®.</italic> <bold>A–B</bold> Branch, showing expanding leaf and opening of floral bract tissues in the spring <bold>B</bold> Close up of inflorescent bud prior to complete bract and leaf expansion <bold>C</bold> Close up of single inflorescence post bud-break, showing pair of unexpanded floral bracts clinging to flower head; note pair vegetative bracts still attached at base of inflorescence <bold>D</bold> Branch, showing inflorescence with flower buds still closed; floral bracts fully expanded <bold>E</bold> Close up of flower, showing both before and after anthesis; note synsepalous calyx, apopetalous corolla and exerted stamens <bold>F</bold> Dissected flower, showing single gynoecium and exerted style <bold>G</bold> Close up of petal and stamens, note dehiscence occurs longitudinally <bold>H</bold> Single inflorescence, showing many tightly compressed parthenocarpic drupes <bold>I</bold> Single drupe, showing compressed form and protruding style. Drawings by Bobbi Angell from the holotype.</p></caption><graphic xmlns:xlink="http://www.w3.org/1999/xlink" xlink:href="phytokeys-055-093-g003.jpg" position="float" orientation="portrait" xlink:type="simple" id="oo_48916.jpg"/></fig><fig id="F4" position="float" orientation="portrait"><label>Figure 4.</label><caption><p>Photos of <tp:taxon-name><tp:taxon-name-part taxon-name-part-type="genus">Cornus</tp:taxon-name-part> <tp:taxon-name-part taxon-name-part-type="hybrid-sign">×</tp:taxon-name-part> <tp:taxon-name-part taxon-name-part-type="species">rutgersensis</tp:taxon-name-part></tp:taxon-name>. <bold>A</bold> Close up of inflorescence, showing varying stages of flowering <bold>B</bold> Inflorescence with full floral bract display and flowers before anthesis <bold>C</bold> Habit of mature plant. Photographs <bold>A</bold> and <bold>C</bold> by Thomas Molnar; photo <bold>B</bold> by Robert Mattera.</p></caption><graphic xmlns:xlink="http://www.w3.org/1999/xlink" xlink:href="phytokeys-055-093-g004.jpg" position="float" orientation="portrait" xlink:type="simple" id="oo_48917.jpg"/></fig><fig id="F5" position="float" orientation="portrait"><label>Figure 5.</label><caption><p>Comparison of flowering bud and fruit development in <italic><tp:taxon-name><tp:taxon-name-part taxon-name-part-type="genus">Cornus</tp:taxon-name-part> <tp:taxon-name-part taxon-name-part-type="species">florida</tp:taxon-name-part></tp:taxon-name></italic>, <tp:taxon-name><tp:taxon-name-part taxon-name-part-type="genus">Cornus</tp:taxon-name-part> <tp:taxon-name-part taxon-name-part-type="hybrid-sign">×</tp:taxon-name-part> <tp:taxon-name-part taxon-name-part-type="species">rutgersensis</tp:taxon-name-part></tp:taxon-name>, and <italic><tp:taxon-name><tp:taxon-name-part taxon-name-part-type="genus">Cornus</tp:taxon-name-part> <tp:taxon-name-part taxon-name-part-type="species">kousa</tp:taxon-name-part></tp:taxon-name></italic>. Drawing by Bobbi Angell.</p></caption><graphic xmlns:xlink="http://www.w3.org/1999/xlink" xlink:href="phytokeys-055-093-g005.jpg" position="float" orientation="portrait" xlink:type="simple" id="oo_48918.jpg"/></fig></tp:treatment-sec><tp:treatment-sec sec-type="material"><title>Parent source materials.</title><p>The parents of the described type F<sub>1</sub> hybrid (‘Rutgan’ Stellar Pink®) are <italic><tp:taxon-name><tp:taxon-name-part taxon-name-part-type="genus">Cornus</tp:taxon-name-part> <tp:taxon-name-part taxon-name-part-type="species">kousa</tp:taxon-name-part></tp:taxon-name></italic> K2 (female) grown at Rutgers Gardens from a seedling received from Ben C. Blackburn, Willowwood Arboretum (Gladstone, NJ) in May of 1949, and <italic><tp:taxon-name><tp:taxon-name-part taxon-name-part-type="genus">Cornus</tp:taxon-name-part> <tp:taxon-name-part taxon-name-part-type="species">florida</tp:taxon-name-part></tp:taxon-name></italic> ‘Sweetwater Red’ (male), received from Boyd Nursery (McMinnville, TN) and planted at Rutgers Gardens.</p></tp:treatment-sec><tp:treatment-sec sec-type="Ecology and phenology"><title>Ecology and phenology.</title><p><tp:taxon-name><tp:taxon-name-part taxon-name-part-type="genus">Cornus</tp:taxon-name-part> <tp:taxon-name-part taxon-name-part-type="hybrid-sign">×</tp:taxon-name-part> <tp:taxon-name-part taxon-name-part-type="species">rutgersensis</tp:taxon-name-part></tp:taxon-name> flowers in New Jersey (USA) in May; the fruits mature from September to October. Adrenid and halictid bees and cerambycid beetles pollinate the flowers of <italic><tp:taxon-name><tp:taxon-name-part taxon-name-part-type="genus">Cornus</tp:taxon-name-part> <tp:taxon-name-part taxon-name-part-type="species">kousa</tp:taxon-name-part></tp:taxon-name></italic> while only adrenid and halictid bees pollinate <italic><tp:taxon-name><tp:taxon-name-part taxon-name-part-type="genus">Cornus</tp:taxon-name-part> <tp:taxon-name-part taxon-name-part-type="species">florida</tp:taxon-name-part></tp:taxon-name></italic> (<xref ref-type="bibr" rid="B47">Rhoades et al. 2011</xref>). It is believed that the same insects visit the flowers of the hybrid. All cultivars released to the public, except ‘KF111-1’ Hyperion® (first backcross to <italic><tp:taxon-name><tp:taxon-name-part taxon-name-part-type="genus">Cornus</tp:taxon-name-part> <tp:taxon-name-part taxon-name-part-type="species">kousa</tp:taxon-name-part></tp:taxon-name></italic>), are sterile. Sterile specimens produce very little pulp in the fruit and no fully formed seeds. It is unlikely that these aborted fruits serve as <!--PageBreak-->a significant food source for insects or birds. Hyperion® produces fruits that are more similar to <italic><tp:taxon-name><tp:taxon-name-part taxon-name-part-type="genus">Cornus</tp:taxon-name-part> <tp:taxon-name-part taxon-name-part-type="species">kousa</tp:taxon-name-part></tp:taxon-name></italic> and likely serve as a food source for wild animals, although there are no studies to substantiate this assumption.</p></tp:treatment-sec><tp:treatment-sec sec-type="Etymology"><title>Etymology.</title><p>The epithet <italic>rutgersensis</italic> is based on Rutgers University, The State University of New Jersey, the academic home of Dr. Elwin Orton’s dogwood breeding program, which is now continued by co-author Thomas Molnar. Rutgers University was founded in 1766 in New Brunswick, NJ, and was named in 1825 after Colonel Henry Rutgers, a US Revolutionary War veteran (<xref ref-type="bibr" rid="B49">Rutgers University 2014</xref>). We suggest the common name Rutgers’ dogwood for this hybrid.</p></tp:treatment-sec><tp:treatment-sec sec-type="Distribution"><title>Distribution.</title><p><tp:taxon-name><tp:taxon-name-part taxon-name-part-type="genus">Cornus</tp:taxon-name-part> <tp:taxon-name-part taxon-name-part-type="hybrid-sign">×</tp:taxon-name-part> <tp:taxon-name-part taxon-name-part-type="species">rutgersensis</tp:taxon-name-part></tp:taxon-name> is known only from cultivation. One of the parent species, <italic><tp:taxon-name><tp:taxon-name-part taxon-name-part-type="genus">Cornus</tp:taxon-name-part> <tp:taxon-name-part taxon-name-part-type="species">florida</tp:taxon-name-part></tp:taxon-name></italic>, an understory tree in mesic forests (<xref ref-type="bibr" rid="B11">Fulcher et al. 2012</xref>, <xref ref-type="bibr" rid="B20">Hillier Nurseries 2002</xref>, <xref ref-type="bibr" rid="B45">Porter 1903</xref>, <xref ref-type="bibr" rid="B51">Schwartz 1994</xref>, <xref ref-type="bibr" rid="B57">Wennerberg 2006</xref>), ranges from southern Maine to Florida, and as far west as Texas in the USA (<xref ref-type="bibr" rid="B29">Mohlenrock 2006</xref>, <xref ref-type="bibr" rid="B51">Schwartz 1994</xref>, <xref ref-type="bibr" rid="B57">Wennerberg 2006</xref>). <italic><tp:taxon-name><tp:taxon-name-part taxon-name-part-type="genus">Cornus</tp:taxon-name-part> <tp:taxon-name-part taxon-name-part-type="species">kousa</tp:taxon-name-part></tp:taxon-name></italic> occurs in mesic forests in Japan, Korea, and China (Flint 1997, <xref ref-type="bibr" rid="B61">Xiang and Boufford 2005</xref>). No formal studies have been done to determine climate range for <tp:taxon-name><tp:taxon-name-part taxon-name-part-type="genus">Cornus</tp:taxon-name-part> <tp:taxon-name-part taxon-name-part-type="hybrid-sign">×</tp:taxon-name-part> <tp:taxon-name-part taxon-name-part-type="species">rutgersensis</tp:taxon-name-part></tp:taxon-name>; however, it is generally believed that its range is similar and intermediate between the two parent species <italic><tp:taxon-name><tp:taxon-name-part taxon-name-part-type="genus">Cornus</tp:taxon-name-part> <tp:taxon-name-part taxon-name-part-type="species">florida</tp:taxon-name-part></tp:taxon-name></italic> and <italic><tp:taxon-name><tp:taxon-name-part taxon-name-part-type="genus">Cornus</tp:taxon-name-part> <tp:taxon-name-part taxon-name-part-type="species">kousa</tp:taxon-name-part></tp:taxon-name></italic>.</p></tp:treatment-sec><tp:treatment-sec sec-type="Horticulture"><title>Horticulture.</title><p><tp:taxon-name><tp:taxon-name-part taxon-name-part-type="genus">Cornus</tp:taxon-name-part> <tp:taxon-name-part taxon-name-part-type="hybrid-sign">×</tp:taxon-name-part> <tp:taxon-name-part taxon-name-part-type="species">rutgersensis</tp:taxon-name-part></tp:taxon-name> is grown as a landscape ornamental and, in general, can be cultivated wherever <italic><tp:taxon-name><tp:taxon-name-part taxon-name-part-type="genus">Cornus</tp:taxon-name-part> <tp:taxon-name-part taxon-name-part-type="species">florida</tp:taxon-name-part></tp:taxon-name></italic> or <italic><tp:taxon-name><tp:taxon-name-part taxon-name-part-type="genus">Cornus</tp:taxon-name-part> <tp:taxon-name-part taxon-name-part-type="species">kousa</tp:taxon-name-part></tp:taxon-name></italic> can be grown. <tp:taxon-name><tp:taxon-name-part taxon-name-part-type="genus">Cornus</tp:taxon-name-part> <tp:taxon-name-part taxon-name-part-type="hybrid-sign">×</tp:taxon-name-part> <tp:taxon-name-part taxon-name-part-type="species">rutgersensis</tp:taxon-name-part></tp:taxon-name> is typically propagated asexually through budding and grafting on seedling rootstocks of <italic><tp:taxon-name><tp:taxon-name-part taxon-name-part-type="genus">Cornus</tp:taxon-name-part> <tp:taxon-name-part taxon-name-part-type="species">kousa</tp:taxon-name-part></tp:taxon-name></italic> or <italic><tp:taxon-name><tp:taxon-name-part taxon-name-part-type="genus">Cornus</tp:taxon-name-part> <tp:taxon-name-part taxon-name-part-type="species">florida</tp:taxon-name-part></tp:taxon-name></italic>. The cultivars ‘KF1-1’ Saturn®, ‘Rutban’ Au<!--PageBreak-->rora®, ‘Rutcan’ Constellation®, ‘Rutdan’ Celestial,®, ‘Rutfan’ Stardust®, ‘Rutgan’ Stellar Pink®, and ‘Rutlan’ Ruth Ellen® are all direct F<sub>1</sub> hybrids of <italic><tp:taxon-name><tp:taxon-name-part taxon-name-part-type="genus">Cornus</tp:taxon-name-part> <tp:taxon-name-part taxon-name-part-type="species">florida</tp:taxon-name-part></tp:taxon-name></italic> and <italic><tp:taxon-name><tp:taxon-name-part taxon-name-part-type="genus">Cornus</tp:taxon-name-part> <tp:taxon-name-part taxon-name-part-type="species">kousa</tp:taxon-name-part></tp:taxon-name></italic>, and all produce sterile fruit. ‘KF111-1’ Hyperion® is a first backcross to <italic><tp:taxon-name><tp:taxon-name-part taxon-name-part-type="genus">Cornus</tp:taxon-name-part> <tp:taxon-name-part taxon-name-part-type="species">kousa</tp:taxon-name-part></tp:taxon-name></italic> and produces some fertile fruit. We know of no other commercially available plants of <tp:taxon-name><tp:taxon-name-part taxon-name-part-type="genus">Cornus</tp:taxon-name-part> <tp:taxon-name-part taxon-name-part-type="hybrid-sign">×</tp:taxon-name-part> <tp:taxon-name-part taxon-name-part-type="species">rutgersensis</tp:taxon-name-part></tp:taxon-name>.</p></tp:treatment-sec><tp:treatment-sec sec-type="Disease response"><title>Disease response.</title><p><tp:taxon-name><tp:taxon-name-part taxon-name-part-type="genus">Cornus</tp:taxon-name-part> <tp:taxon-name-part taxon-name-part-type="hybrid-sign">×</tp:taxon-name-part> <tp:taxon-name-part taxon-name-part-type="species">rutgersensis</tp:taxon-name-part></tp:taxon-name> shows resistance to dogwood anthracnose and resistance or high levels of tolerance to powdery mildew (<italic><tp:taxon-name><tp:taxon-name-part taxon-name-part-type="genus">Erysiphe</tp:taxon-name-part> <tp:taxon-name-part taxon-name-part-type="species">pulchra</tp:taxon-name-part></tp:taxon-name></italic> and <italic><tp:taxon-name><tp:taxon-name-part taxon-name-part-type="genus">Phyllactinia</tp:taxon-name-part> <tp:taxon-name-part taxon-name-part-type="species">guttata</tp:taxon-name-part></tp:taxon-name></italic>; <xref ref-type="bibr" rid="B25">Li et al. 2009</xref>, <xref ref-type="bibr" rid="B46">Ranney et al. 1995</xref>, Trigiano et al. 2005).</p></tp:treatment-sec><tp:treatment-sec sec-type="material"><title>Additional material examined.</title><p>Additional collections from the same individual from which the holotype was collected, but at other dates: <italic>R. Mattera 26</italic>, <italic>R. Mattera 28</italic>, <italic>R. Mattera 30</italic>, <italic>R. Mattera 32</italic>, will all be deposited at CHR, NY, and MO).</p></tp:treatment-sec><ref-list><ref id="B47"><mixed-citation xmlns:xlink="http://www.w3.org/1999/xlink" xlink:type="simple"><person-group><name name-style="western"><surname>Rhoades</surname><given-names>PR</given-names></name><name name-style="western"><surname>Klingeman</surname><given-names>WE</given-names></name><name name-style="western"><surname>Trigiano</surname><given-names>RN</given-names></name><name name-style="western"><surname>Skinner</surname><given-names>JA</given-names></name></person-group> (<year>2011</year>) <article-title>Evaluating pollination biology of <italic><tp:taxon-name><tp:taxon-name-part taxon-name-part-type="genus">Cornus</tp:taxon-name-part> <tp:taxon-name-part taxon-name-part-type="species">florida</tp:taxon-name-part></tp:taxon-name></italic> L. and <italic><tp:taxon-name><tp:taxon-name-part taxon-name-part-type="genus">C.</tp:taxon-name-part> <tp:taxon-name-part taxon-name-part-type="species">kousa</tp:taxon-name-part></tp:taxon-name></italic> (Buerger ex. Miq.) Hance (<tp:taxon-name><tp:taxon-name-part taxon-name-part-type="family">Cornaceae</tp:taxon-name-part></tp:taxon-name>: <tp:taxon-name><tp:taxon-name-part taxon-name-part-type="order">Cornales</tp:taxon-name-part></tp:taxon-name>).</article-title> <source>Journal of the Kansas Entomological Society</source> <volume>84</volume>(<issue>4</issue>): <fpage>285</fpage>–<lpage>297</lpage>. doi: <ext-link ext-link-type="doi" xlink:href="10.2317/JKES110418.1" xlink:type="simple">10.2317/JKES110418.1</ext-link> </mixed-citation></ref><ref id="B49"><mixed-citation xmlns:xlink="http://www.w3.org/1999/xlink" xlink:type="simple"><institution xlink:type="simple">Rutgers University</institution> (<year>2014</year>) <source>Our history</source>. <publisher-name>Rutgers University</publisher-name>, <publisher-loc>New Brunswick, NJ</publisher-loc>. <ext-link ext-link-type="uri" xlink:href="http://www.rutgers.edu/about/our-history" xlink:type="simple">http://www.rutgers.edu/about/our-history</ext-link> [<date-in-citation content-type="access-date">accessed 3 December 2014</date-in-citation>] </mixed-citation></ref><ref id="B11"><mixed-citation xmlns:xlink="http://www.w3.org/1999/xlink" xlink:type="simple"><person-group><name name-style="western"><surname>Fulcher</surname><given-names>AF</given-names></name><name name-style="western"><surname>Hale</surname><given-names>FA</given-names></name><name name-style="western"><surname>Windham</surname><given-names>AS</given-names></name></person-group> (<year>2012</year>) <article-title>Flowering Dogwood– <italic><tp:taxon-name><tp:taxon-name-part taxon-name-part-type="genus">Cornus</tp:taxon-name-part></tp:taxon-name></italic> spp.</article-title> In: <person-group><name name-style="western"><surname>Fulcher</surname><given-names>AF</given-names></name><name name-style="western"><surname>White</surname><given-names>SA</given-names></name></person-group> (<role>Eds</role>) <source>IPM for Select Deciduous Trees in Southeastern US Nursery Production</source>. <publisher-name>Southern Nursery IPM Working Group</publisher-name>, <publisher-loc>Knoxville, TN</publisher-loc>. </mixed-citation></ref><ref id="B20"><mixed-citation xmlns:xlink="http://www.w3.org/1999/xlink" xlink:type="simple"><institution xlink:type="simple">Hillier Nurseries</institution> (<year>2002</year>) <source>The Hillier Manual of Trees &amp; Shrubs</source>, <edition>ed. 8</edition>. <publisher-name>David &amp; Charles Publishers</publisher-name>, <publisher-loc>Newton Abbot</publisher-loc>, <fpage>1</fpage>–<lpage>512</lpage>. </mixed-citation></ref><ref id="B45"><mixed-citation xmlns:xlink="http://www.w3.org/1999/xlink" xlink:type="simple"><person-group><name name-style="western"><surname>Porter</surname><given-names>TC</given-names></name></person-group> (<year>1903</year>) <source>Flora of Pennsylvania</source>. <publisher-name>Ginn and Company Publishers</publisher-name>, <publisher-loc>Cambridge</publisher-loc>. </mixed-citation></ref><ref id="B51"><mixed-citation xmlns:xlink="http://www.w3.org/1999/xlink" xlink:type="simple"><person-group><name name-style="western"><surname>Schwartz</surname><given-names>MW</given-names></name></person-group> (<year>1994</year>) <article-title>Natural distribution and abundance of forest species and communities in northern Florida.</article-title> <source>Ecology</source> <volume>75</volume>(<issue>3</issue>): <fpage>687</fpage>–<lpage>705</lpage>. doi: <ext-link ext-link-type="doi" xlink:href="10.2307/1941727" xlink:type="simple">10.2307/1941727</ext-link> </mixed-citation></ref><ref id="B57"><mixed-citation xmlns:xlink="http://www.w3.org/1999/xlink" xlink:type="simple"><person-group><name name-style="western"><surname>Wennerberg</surname><given-names>S</given-names></name></person-group> (<year>2006</year>) <source>Flowering Dogwood: <italic><tp:taxon-name><tp:taxon-name-part taxon-name-part-type="genus">Cornus</tp:taxon-name-part> <tp:taxon-name-part taxon-name-part-type="species">florida</tp:taxon-name-part></tp:taxon-name></italic> L. Plant Guide</source>. <publisher-name>USDA NRCS Plant Materials Program</publisher-name>, <publisher-loc>United States Department of Agriculture</publisher-loc>. </mixed-citation></ref><ref id="B29"><mixed-citation xmlns:xlink="http://www.w3.org/1999/xlink" xlink:type="simple"><person-group><name name-style="western"><surname>Mohlenrock</surname><given-names>RH</given-names></name></person-group> (<year>2006</year>) <source>Flowering Dogwood: <italic><tp:taxon-name><tp:taxon-name-part taxon-name-part-type="genus">Cornus</tp:taxon-name-part> <tp:taxon-name-part taxon-name-part-type="species">florida</tp:taxon-name-part></tp:taxon-name></italic> L. (Fact sheet)</source>. <publisher-name>United States Department of Agriculture, Natural Resources Conservation Science</publisher-name>. <ext-link ext-link-type="uri" xlink:href="http://plants.usda.gov/plantguide/pdf/pg_cofl2.pdf" xlink:type="simple">http://plants.usda.gov/plantguide/pdf/pg_cofl2.pdf</ext-link> </mixed-citation></ref><ref id="B61"><mixed-citation xmlns:xlink="http://www.w3.org/1999/xlink" xlink:type="simple"><person-group><name name-style="western"><surname>Xiang</surname><given-names>JQ</given-names></name><name name-style="western"><surname>Boufford</surname><given-names>DE</given-names></name></person-group> (<year>2005</year>) <article-title><italic><tp:taxon-name><tp:taxon-name-part taxon-name-part-type="genus">Cornus</tp:taxon-name-part></tp:taxon-name></italic>.</article-title> In: <person-group><name name-style="western"><surname>Wu</surname><given-names>ZY</given-names></name><name name-style="western"><surname>Raven</surname><given-names>PH</given-names></name></person-group> (<role>Eds</role>) <source>Flora of China</source>, <volume>vol. 14</volume>, <publisher-name>Missouri Botanical Garden Press</publisher-name>, <publisher-loc>St. Louis, MO</publisher-loc>. <ext-link ext-link-type="uri" xlink:href="http://www.efloras.org/florataxon.aspx?flora_id=2&amp;taxon_id=10219" xlink:type="simple">http://www.efloras.org/florataxon.aspx?flora_id=2&amp;taxon_id=10219</ext-link> [<date-in-citation content-type="access-date">accessed 2 December, 2014</date-in-citation>] </mixed-citation></ref><ref id="B25"><mixed-citation xmlns:xlink="http://www.w3.org/1999/xlink" xlink:type="simple"><person-group><name name-style="western"><surname>Li</surname><given-names>Y</given-names></name><name name-style="western"><surname>Mmbaga</surname><given-names>MT</given-names></name><name name-style="western"><surname>Windham</surname><given-names>AS</given-names></name><name name-style="western"><surname>Windham</surname><given-names>MT</given-names></name><name name-style="western"><surname>Trigiano</surname><given-names>RN</given-names></name></person-group> (<year>2009</year>) <article-title>Powdery mildew of dogwoods: current status and future prospects.</article-title> <source>Plant Disease</source> <volume>93</volume>(<issue>11</issue>): <fpage>1084</fpage>–<lpage>1092</lpage>. doi: <ext-link ext-link-type="doi" xlink:href="10.1094/PDIS-93-11-1084" xlink:type="simple">10.1094/PDIS-93-11-1084</ext-link> </mixed-citation></ref><ref id="B46"><mixed-citation xmlns:xlink="http://www.w3.org/1999/xlink" xlink:type="simple"><person-group><name name-style="western"><surname>Ranney</surname><given-names>TG</given-names></name><name name-style="western"><surname>Grand</surname><given-names>LF</given-names></name><name name-style="western"><surname>Knighten</surname><given-names>JL</given-names></name></person-group> (<year>1995</year>) <article-title>Susceptibility of cultivars and hybrids of kousa dogwood to dogwood anthracnose and powdery mildew.</article-title> <source>Journal of Arboriculture</source> <volume>21</volume>: <fpage>11</fpage>–<lpage>16</lpage>. </mixed-citation></ref></ref-list></tp:taxon-treatment>
